# Supplementary material for: (Ba0.55Sr0.45)1−xLaxTi1.01O3-Bi0.5Na0.5TiO3 Positive Temperature Coefficient Resistivity Ceramics with Low Curie Temperature (~−15 °C)
Source: Materials (Basel). 2024 Apr 15;17(8):1812. doi: 10.3390/ma17081812 (PMC11051436; doi:10.3390/ma17081812)
Supplement: Supplementary file 1 [file materials-17-01812-s001.zip]

Archive with 1 entries (1 files):
- materials-2944196-supplementary.pdf
